# Supplementary material for: Molecular, Metabolic, and Subcellular Mapping of the Tumor Immune Microenvironment via 3D Targeted and Non-Targeted Multiplex Multi-Omics Analyses
Source: Cancers (Basel). 2024 Feb 20;16(5):846. doi: 10.3390/cancers16050846 (PMC10930466; doi:10.3390/cancers16050846)
Supplement: Supplementary file 1 [file cancers-16-00846-s001.zip]

Archive with 7 entries (7 files):
- Supplememntary Data 1 - HGSOC.zip
- Supplememntary Data 2 - AEH.zip
- Supplementary figures.pdf
- Table S1.xlsx
- Table S2.xlsx
- Table S3.xlsx
- Table S4.xlsx
