# Supplementary material for: Molecular, Metabolic, and Subcellular Mapping of the Tumor Immune Microenvironment via 3D Targeted and Non-Targeted Multiplex Multi-Omics Analyses
Source: Cancers (Basel). 2024 Feb 20;16(5):846. doi: 10.3390/cancers16050846 (PMC10930466; doi:10.3390/cancers16050846)
Supplement: Supplementary file 1 [file cancers-16-00846-s001.zip › Table S1.xlsx]

## Sheet: Sheet1
Table S1. Clinicopathological characteristics of samples used
		Sample
Name	HGSOC		AEH
Diagnosis	High-grade serous ovarian cancer		Atypical endometrial hyperplasia
Organ site	Ovary		Uterus
Grade	3		-
Stage	3		-
Histology	Serous		Atypical hyperplasia
Age	58		49
Race	White		White
